# Supplementary material for: Assessment of Squalene-Adenosine Nanoparticles in Two Rodent Models of Cardiac Ischemia-Reperfusion
Source: Pharmaceutics. 2023 Jun 21;15(7):1790. doi: 10.3390/pharmaceutics15071790 (PMC10384353; doi:10.3390/pharmaceutics15071790)
Supplement: Supplementary file 1 [file pharmaceutics-15-01790-s001.zip]

Archive with 1 entries (1 files):
- pharmaceutics-2370566-supplementary.pdf
